# Supplementary material for: Accessory genes define species-specific routes to antibiotic resistance
Source: Life Sci Alliance. 2024 Jan 16;7(4):e202302420. doi: 10.26508/lsa.202302420 (PMC10791901; doi:10.26508/lsa.202302420)
Supplement: Supplementary file 1 [file LSA-2023-02420_TableS1.zip › LSA-2023-02420_TableS1.ods]

## Sheet: Sheet1
Supplementary Table 1: J48 model confusion matrix using RGI data using all AMR genes regardless of the model.
Antibiotic	Total_Genomes	Predicted_as_Sus	Predicted_as_Res
Amikacin	2987	1976	135
		231	645
Amoxicillin	155	139	4
		6	6
Ampicillin	3425	681	21
		36	2687
Aztreonam	1955	28	50
		21	1856
Cefepime	1905	362	196
		175	1172
Ceftriaxone	3880	1338	107
		87	2348
Chloramphenicol	1243	1138	8
		21	76
Ciprofloxacin	4310	1124	91
		78	3017
Clindamycin	283	271	2
		1	9
Colistin	261	220	4
		23	14
Doripenem	423	130	25
		29	239
Ertapenem	771	357	37
		84	293
Erythromycin	415	204	2
		61	148
Fosfomycin	29	0	2
		0	27
Gentamicin	4262	2124	156
		180	1802
Imipenem	1975	1270	57
		90	558
Levofloxacin	2519	99	56
		33	2331
Meropenem	2342	1927	32
		92	291
Moxifloxacin	14	4	0
		0	10
Nitrofurantoin	942	912	2
		27	1
Tetracycline	1127	487	14
		15	611
Tigecycline	493	219	53
		47	174
Tobramycin	2746	1091	73
		113	1469
