# Supplementary material for: Accessory genes define species-specific routes to antibiotic resistance
Source: Life Sci Alliance. 2024 Jan 16;7(4):e202302420. doi: 10.26508/lsa.202302420 (PMC10791901; doi:10.26508/lsa.202302420)
Supplement: Supplementary file 2 [file LSA-2023-02420_TableS2.zip › LSA-2023-02420_TableS2.ods]

## Sheet: Sheet1
Supplementary Table 2: The precision and recall values for each kind of model: logistic regression of RGI data,
	J48 model using RGI specific genes, J48 model using all RGI genes, and J49 model using Eggnog gene families.
	The precision and recall have been worked out for both resistant (res) and susceptible (sus) phenotypes to see if the model is better at predicting one than the other.
	OG_RGI_analysis						Logistic_regression						RGI_S						RGI_A						Eggnog
Antibiotic	Precision_Sus	Recall_Sus	Precision_Res	Recall_Res	Average_recall	Average_precision	Precision_Sus	Recall_Sus	Precision_Res	Recall_Res	Average_recall	Average_precision	Precision_Sus	Recall_Sus	Precision_Res	Recall_Res	Average_recall	Average_precision	Precision_Sus	Recall_Sus	Precision_Res	Recall_Res	Average_recall	Average_precision	Precision_Sus	Recall_Sus	Precision_Res	Recall_Res	Average_recall	Average_precision
Amikacin	0.00521080056845097	0.785714285714286	0.996575342465753	0.29364278506559	0.539678535389938	0.500893071517102	0.25	0.23	0.75	0.95	0.59	0.5	0.88	0.96	0.88	0.69	0.825	0.88	0.9	0.94	0.83	0.74	0.84	0.865	0.93	0.92	0.78	0.81	0.865	0.855
Amoxicillin	0.993006993006993	0.953020134228188	0.416666666666667	0.833333333333333	0.893176733780761	0.70483682983683	0.03	0.5	0.97	1	0.75	0.5	0.92	1	NA	0	0.5	NA	0.96	0.97	0.6	0.5	0.735	0.78	0.98	0.98	0.67	0.67	0.825	0.825
Ampicillin	0.00142450142450142	1	1	0.795268691588785	0.897634345794393	0.500712250712251	0.79	1	NA	0	0.5	NA	0.79	0.97	0.99	0.93	0.95	0.89	0.95	0.97	0.99	0.99	0.98	0.97	0.95	0.96	0.99	0.99	0.975	0.97
Aztreonam	0	0	0.996270644645711	0.959958932238193	0.479979466119097	0.498135322322856	NA	NA	NA	NA	NA	NA	NA	0	0.96	1	0.5	NA	0.57	0.36	0.97	0.99	0.675	0.77	0.55	0.7	0.99	0.98	0.84	0.77
Cefepime	0.003584229390681	1	1	0.707829742511823	0.853914871255912	0.501792114695341	0.7	1	NA	0	0.5	NA	0.65	0.58	0.83	0.87	0.725	0.74	0.67	0.65	0.86	0.87	0.76	0.765	0.54	0.57	0.83	0.81	0.69	0.685
Ceftriaxone	0.310034602076125	0.993348115299335	0.998767967145791	0.709244677748615	0.851296396523975	0.654401284610958	0.61	1	NA	0	0.5	NA	0.95	0.92	0.95	0.97	0.945	0.95	0.94	0.93	0.96	0.96	0.945	0.95	0.95	0.96	0.97	0.97	0.965	0.96
Chloramphenicol	0.137870855148342	1	1	0.0894009216589862	0.544700460829493	0.568935427574171	0	0	0.92	1	0.5	0.46	0.98	0.99	0.9	0.8	0.895	0.94	0.98	0.99	0.9	0.78	0.885	0.94	0.99	0.99	0.83	0.84	0.915	0.91
Ciprofloxacin	0.048559670781893	0.324175824175824	0.960258481421648	0.719961240310078	0.522068532242951	0.50440907610177	0.7	1	NA	0	0.5	NA	0.97	0.8	0.93	0.99	0.895	0.95	0.94	0.93	0.97	0.97	0.95	0.955	0.96	0.96	0.98	0.98	0.97	0.97
Clindamycin	0	NA	1	0.0353356890459364	NA	0.5	NA	0	0.94	1	0.5	NA	0.96	1	NA	0	0.5	NA	1	0.99	0.82	0.9	0.945	0.91	0.99	1	1	0.82	0.91	0.995
Colistin	0	0	0.972972972972973	0.138461538461538	0.0692307692307692	0.486486486486487	NA	0	0.86	1	0.5	NA	0.86	1	0	0	0.5	0.43	0.91	0.98	0.78	0.38	0.68	0.845	0.82	0.82	0.5	0.5	0.66	0.66
Doripenem	0.0193548387096774	1	1	0.638095238095238	0.819047619047619	0.509677419354839	0.63	0.97	0	0	0.485	0.315	0.79	0.84	0.9	0.87	0.855	0.845	0.82	0.84	0.91	0.89	0.865	0.865	0.75	0.75	0.86	0.85	0.8	0.805
Ertapenem	0	0	0.984334203655353	0.49281045751634	0.24640522875817	0.492167101827676	0.68	0.21	0.56	0.91	0.56	0.62	0.78	0.9	0.87	0.74	0.82	0.825	0.81	0.91	0.89	0.78	0.845	0.85	0.86	0.85	0.81	0.82	0.835	0.835
Erythromycin	NA	NA	NA	NA	NA	NA	1	0.07	0.49	1	0.535	0.745	0.73	1	1	0.64	0.82	0.865	0.77	0.99	0.99	0.71	0.85	0.88	0.97	0.98	0.98	0.97	0.975	0.975
Fosfomycin	0	0	0.925925925925926	0.925925925925926	0.462962962962963	0.462962962962963	0.88	1	NA	0	0.5	NA	NA	0	0.93	1	0.5	NA	NA	0	0.93	1	0.5	NA	0	NA	1	0.96	NA	0.5
Gentamicin	0.00921052631578947	0.75	0.996468213925328	0.466461974492206	0.608230987246103	0.502839370120559	0.86	0.12	0.53	0.98	0.55	0.695	0.9	0.94	0.93	0.88	0.91	0.915	0.92	0.93	0.92	0.91	0.92	0.92	0.92	0.93	0.91	0.91	0.92	0.915
Imipenem	0.00150715900527506	0.666666666666667	0.998456790123457	0.328093306288032	0.49737998647735	0.499981974564366	0.5	0.01	0.67	1	0.505	0.585	0.93	0.95	0.9	0.86	0.905	0.915	0.92	0.96	0.91	0.86	0.91	0.915	0.95	0.94	0.87	0.88	0.91	0.91
Levofloxacin	0	NA	1	0.938467645891227	NA	0.5	0.93	1	NA	0	0.5	NA	0.55	0.2	0.95	0.99	0.595	0.75	0.93	0.64	0.98	0.99	0.815	0.955	0.62	0.72	0.99	0.98	0.85	0.805
Meropenem	0.0816743236345074	1	1	0.175527039413382	0.587763519706691	0.540837161817254	0	0	0.81	1	0.5	0.405	0.95	0.99	0.92	0.73	0.86	0.935	0.75	0.98	0.9	0.76	0.87	0.825	0.98	0.96	0.72	0.82	0.89	0.85
Moxifloxacin	1	1	1	1	1	1	NA	NA	NA	NA	NA	NA	1	1	1	1	1	1	1	1	1	1	1	1	1	1	1	1	1	1
Nitrofurantoin	0.192560175054705	0.967032967032967	0.785714285714286	0.0289473684210526	0.49799016772701	0.489137230384495	NA	0	0.96	1	0.5	NA	0.97	1	NA	0	0.5	NA	0.97	1	0.33	0.04	0.52	0.65	0.99	0.98	0.26	0.41	0.695	0.625
Tetracycline	0.932135728542914	0.995735607675906	0.996805111821086	0.948328267477204	0.972031937576555	0.964470420182	0.61	1	NA	0	0.5	NA	0.96	0.97	0.98	0.97	0.97	0.97	0.97	0.97	0.98	0.98	0.975	0.975	0.97	0.99	0.99	0.97	0.98	0.98
Tigecycline	0.00367647058823529	0.0714285714285714	0.941176470588235	0.434237995824635	0.252833283626603	0.472426470588235	0.62	1	NA	0	0.5	NA	0.91	0.61	0.66	0.92	0.765	0.785	0.82	0.81	0.77	0.79	0.8	0.795	0.82	0.82	0.72	0.73	0.775	0.77
Tobramycin	0.00429553264604811	0.714285714285714	0.998735777496839	0.576852866009493	0.645569290147603	0.501515655071444	0.54	1	NA	0	0.5	NA	0.93	0.89	0.92	0.95	0.92	0.925	0.94	0.91	0.93	0.95	0.93	0.935	0.89	0.88	0.91	0.92	0.9	0.9
