# Supplementary material for: Accessory genes define species-specific routes to antibiotic resistance
Source: Life Sci Alliance. 2024 Jan 16;7(4):e202302420. doi: 10.26508/lsa.202302420 (PMC10791901; doi:10.26508/lsa.202302420)
Supplement: Supplementary file 3 [file LSA-2023-02420_TableS3.zip]

Archive with 1 entries (1 files):
- LSA-2023-02420_TableS3.ods
