# Supplementary material for: Accessory genes define species-specific routes to antibiotic resistance
Source: Life Sci Alliance. 2024 Jan 16;7(4):e202302420. doi: 10.26508/lsa.202302420 (PMC10791901; doi:10.26508/lsa.202302420)
Supplement: Supplementary file 3 [file LSA-2023-02420_TableS3.zip › LSA-2023-02420_TableS3.ods]

## Sheet: Sheet1
Supplementary Table 3: Taxonomy analysis for each antibiotic model.
The genus shown is the taxa which was tested on the model (excluded from the training set). The model accuracy is shown in percentage (%) and the number of Genomes is also shown.
I.E. the rows show the excluded Genus, the number of genomes and the accuracy of testing the model on that excluded Genus. The columns show the antibiotic models and what data was available to build the models.
Genus		Amikacin	Ampicillin	Ceftriaxone	Ciprofloxacin	Gentamicin	Meropenem	Tobramycin
Achromabacter	Accuracy	NA	NA	NA	NA	NA	100	NA
	Genomes	NA	NA	NA	NA	NA	1	NA
Acinetobacter	Accuracy	39.4186	NA	NA	100	89.8876	42.6415	59.2186
	Genomes	860	NA	NA	775	890	530	819
Campylobacter	Accuracy	NA	NA	NA	100	NA	NA	NA
	Genomes	NA	NA	NA	164	NA	NA	NA
Citrobacter	Accuracy	92.3077	100	64.2857	37.5	68.75	92.3077	90
	Genomes	13	10	14	16	16	13	10
Enterobacter	Accuracy	92.5926	100	95.6044	59.3023	73.8636	93.2203	97.2973
	Genomes	81	72	91	86	88	59	74
Escherichia	Accuracy	87.9518	98.209	39.823	91.1043	93.134	92.3323	89.6825
	Genomes	332	335	339	326	335	313	252
Klebsiella	Accuracy	84.3938	99.792	76.4395	86.7089	74.8803	96.3942	71.9051
	Genomes	1666	1923	1893	1738	1879	1248	1559
Kluvella	Accuracy	100	100	0	NA	NA	NA	100
	Genomes	1	1	1	NA	NA	NA	1
Listeria	Accuracy	NA	0	NA	NA	NA	NA	NA
	Genomes	NA	1	NA	NA	NA	NA	NA
Morganella	Accuracy	100	100	50	100	100	100	75
	Genomes	4	4	4	4	4	1	4
Nessieria	Accuracy	NA	NA	98.1308	66.8539	NA	NA	NA
	Genomes	NA	NA	321	178	NA	NA	NA
Proteus	Accuracy	100	80	60	75	75	100	80
	Genomes	4	5	5	4	4	2	5
Provindencia	Accuracy	66.6667	100	83.3333	66.6667	75	50	66.6667
	Genomes	3	6	6	6	4	2	3
Raoultella	Accuracy	66.6667	100	33.3333	66.6667	100	100	100
	Genomes	3	1	3	3	3	1	1
Salmonella	Accuracy	66.6667	34.2557	96.3178	97.771	95.7635	100	100
	Genomes	3	1048	1032	987	1015	3	3
Seratia	Accuracy	93.3333	100	78.9474	47.0588	72.2222	46.6667	100
	Genomes	15	12	19	17	18	15	3
Shigella	Accuracy	100	85.7143	16.6667	33.3333	100	100	100
	Genomes	1	7	6	6	6	2	1
Streptococcus	Accuracy	NA	NA	100	NA	NA	100	NA
	Genomes	NA	NA	146	NA	NA	152	NA
