# Supplementary material for: Accessory genes define species-specific routes to antibiotic resistance
Source: Life Sci Alliance. 2024 Jan 16;7(4):e202302420. doi: 10.26508/lsa.202302420 (PMC10791901; doi:10.26508/lsa.202302420)
Supplement: Supplementary file 4 [file LSA-2023-02420_TableS4.zip › LSA-2023-02420_TableS4.ods]

## Sheet: Sheet1
Supplementary Table 4: Model accuracy and standard error values.
		Note = the logisitc regression did not have a 10 fold cross validation so the SE could not be calculated.
Antibiotic	No.of	genomes ratio	OG_RGI	LR	RGI_S	RGI_SE	RGI_A	RGI_A_SE	Eggnog	Eggnog_SE
Amikacin	2987	2111:876	29.59	74.16	88.12	0.48	87.75	0.62	88.65	0.56
Amoxicillin	155	143:12	94.84	97.44	92.26	0.8	93.55	1.41	98.06	0.98
Ampicillin	3425	702:2723	79.53	79.35	94.04	0.42	98.34	0.22	97.84	0.23
Aztreonam	1955	78:1877	95.65	NA	96.01	0.07	96.37	0.29	96.68	0.32
Cefepime	1905	558:1347	70.81	69.81	78.58	0.87	80.52	0.91	76.06	1.54
Ceftriaxone	3880	1445:2435	74.23	60.93	95.15	0.5	95	0.51	95.64	0.3
Chloramphenicol	1243	1146:97	20.51	91.96	97.75	0.49	97.67	0.44	96.24	0.33
Ciprofloxacin	4310	1215:3095	70.32	70.13	93.6	0.17	96.08	0.21	97.32	0.25
Clindamycin	283	273:10	3.53	94.37	96.47	0.02	98.94	0.54	99.29	0.47
Colistin	261	224:37	13.79	86.36	85.44	0.72	89.66	1.41	85.82	1.3
Doripenem	423	155:268	64.07	62.26	85.82	1.25	87.23	0.9	85.11	1.84
Ertapenem	771	394:377	48.90	57.51	81.84	0.75	84.31	1.3	81.32	1.29
Erythromycin	415	206:209	NA	50.96	81.69	1.61	84.82	1.42	96.87	0.62
Fosfomycin	29	2:27	86.21	87.50	93.1	4.44	93.1	4.44	93.1	4.44
Gentamicin	4262	2280:1982	46.83	55.35	91.18	0.46	92.12	0.49	90.99	0.40
Imipenem	1975	1327:648	32.86	67.21	92.3	0.71	92.56	0.55	91.8	0.49
Levofloxacin	2519	155:2364	93.85	93.02	94.09	0.44	96.47	0.36	96.34	0.48
Meropenem	2342	1959:383	23.19	80.55	94.66	0.32	94.71	0.35	93.94	0.48
Moxifloxacin	14	4:10	100.00	NA	100	0	100	0	100	0
Nitrofurantoin	942	914:28	21.02	96.19	97.03	0.14	96.92	0.19	96.6	0.31
Tetracycline	1127	501:626	96.81	61.35	96.98	0.52	97.43	0.52	97.78	0.2
Tigecycline	493	272:221	42.39	61.54	74.85	1.72	79.72	1.58	74.04	2.02
Tobramycin	2746	1164:1582	57.72	54.15	92.28	0.38	93.23	0.44	90.31	0.6
