# Supplementary material for: Accessory genes define species-specific routes to antibiotic resistance
Source: Life Sci Alliance. 2024 Jan 16;7(4):e202302420. doi: 10.26508/lsa.202302420 (PMC10791901; doi:10.26508/lsa.202302420)
Supplement: Supplementary file 5 [file LSA-2023-02420_TableS5.zip › LSA-2023-02420_TableS5.ods]

## Sheet: Sheet1
Supplementary Table 5: Confusion matrix of RGI specific J48 model
Antibiotic	Total_Genomes	Predicted_as_Sus	Predicted_as_Res
Amikacin	2987	2025	86
		269	607
Amoxicillin	155	143	0
		12	0
Ampicillin	3425	684	18
		186	2537
Aztreonam	1955	0	78
		0	1877
Cefepime	1905	324	234
		174	1173
Ceftriaxone	3880	1324	121
		67	2368
Chloramohenicol	1243	1137	9
		19	78
Ciprofloxacin	4310	973	242
		34	3061
Clindamycin	283	273	0
		10	0
Colistin	261	223	1
		37	0
Doripenem	423	130	25
		35	233
Ertapenem	771	353	41
		99	278
Erythromycin	415	206	0
		76	133
Fosfomycin	29	0	2
		0	27
Gentamicin	4262	2141	138
		238	1744
Imipenem	1975	1267	60
		92	556
Levofloxacin	2519	31	124
		25	2339
Meropenem	2342	1936	23
		102	281
Moxifloxacin	14	4	0
		0	10
Nitrofurantoin	942	914	0
		28	0
Tetracycline	1127	487	14
		20	606
Tigecycline	493	165	107
		17	204
Tobramycin	2746	1085	79
		133	1449
