# Supplementary material for: Accessory genes define species-specific routes to antibiotic resistance
Source: Life Sci Alliance. 2024 Jan 16;7(4):e202302420. doi: 10.26508/lsa.202302420 (PMC10791901; doi:10.26508/lsa.202302420)
Supplement: Supplementary file 6 [file LSA-2023-02420_TableS6.zip › LSA-2023-02420_TableS6.ods]

## Sheet: Sheet1
Supplementary Table 6: Comparison of different Machine Learning techniques, with the addition of the naïve RGI analysis for reference (NOT A ML technique). The model accuracy is shown for each individual antibiotic model (%).
Antibiotic	OG_RGI	J48	RF	SVM	LTM
Amikacin	29.59	88.1152	88.4499	85.3365	88.4165
Amoxicillin	94.84	92.2581	95.4839	92.2581	95.4839
Ampicillin	79.53	94.0438	94.2774	88.2628	94.4234
Aztreonam	95.65	96.0102	96.0102	96.0102	96.0102
Cefepime	70.81	78.5827	79.2651	70.7087	79.0026
Ceftriaxone	74.23	95.1546	95.8247	91.4433	95.3608
Chloramphenicol	20.51	97.7474	97.9887	92.8399	97.9083
Ciprofloxacin	70.32	93.5963	94.1531	93.8051	94.0603
Clindamycin	3.53	96.4664	98.9399	96.4664	98.9399
Colistin	13.79	85.4406	83.5249	85.8238	85.4406
Doripenem	64.07	85.8156	89.1253	63.357	89.1253
Ertapenem	48.90	81.8418	80.8042	75.227	85.4734
Erythromycin	NA	81.6867	83.8554	74.4578	83.8554
Fosfomycin	86.21	93.1034	100	93.1034	100
Gentamicin	46.83	91.1779	91.1075	90.122	92.0695
Imipenem	32.86	92.3038	93.0127	82.9367	93.519
Levofloxacin	93.85	94.085	94.3628	93.8468	94.5216
Meropenem	23.19	94.6627	95.2605	87.6601	94.9616
Moxifloxacin	100.00	100	100	71.4286	100
Nitrofurantoin	21.02	97.0276	97.0276	97.0276	97.0276
Tetracycline	96.81	96.9831	98.2254	96.9831	97.8705
Tigecycline	42.39	74.8479	76.0649	75.8621	76.0649
Tobramycin	57.72	92.2797	92.6438	89.1479	92.0612
Mean	57.58	91.0100217391304	91.9742565217391	86.2658652173913	92.2433260869565
Min_value	3.53	74.8479	76.0649	63.357	76.0649
Max_value	100.00	100.00	100.00	97.0276	100.00
