# Supplementary material for: Accessory genes define species-specific routes to antibiotic resistance
Source: Life Sci Alliance. 2024 Jan 16;7(4):e202302420. doi: 10.26508/lsa.202302420 (PMC10791901; doi:10.26508/lsa.202302420)
Supplement: Supplementary file 7 [file LSA-2023-02420_TableS7.zip › LSA-2023-02420_TableS7.ods]

## Sheet: Sheet1
Supplementary Table 7: Wilcoxon signed rank tests of datasets.
Test on	Dataset1	Dataset2	Pval	V	p-adj
Accuracy	OG_RGI	LR	0.03623	49	4.53E-02
Accuracy	OG_RGI	RGI_specific	0.0001143	4	1.91E-04
Accuracy	OG_RGI	RGI_all	9.91E-05	3	1.91E-04
Accuracy	OG_RGI	Eggnog	6.41E-05	0	1.60E-04
Accuracy	LR	RGI_specific	1.81E-05	7	6.03E-05
Accuracy	LR	RGI_all	6.68E-06	4	3.34E-05
Accuracy	LR	Eggnog	2.86E-06	2	2.86E-05
Accuracy	RGI_specific	RGI_all	0.000579	16	8.27E-04
Accuracy	RGI_specific	Eggnog	0.3662	89	3.66E-01
Accuracy	RGI_all	Eggnog	0.2238	151	2.49E-01
Precision	OG_RGI	LR	0.4609	24	0.51211111
Precision	OG_RGI	RGI_specific	0.0007068	2	0.002356
Precision	OG_RGI	RGI_all	9.57E-05	0	0.0004785
Precision	OG_RGI	Eggnog	2.38E-06	3	0.0000238
Precision	LR	RGI_specific	0.007813	0	0.01302167
Precision	LR	RGI_all	0.003906	0	0.007812
Precision	LR	Eggnog	0.003906	0	0.007812
Precision	RGI_specific	RGI_all	0.02944	30	0.04205714
Precision	RGI_specific	Eggnog	0.8986	89	0.8986
Precision	RGI_all	Eggnog	0.187	168	0.23375
Recall	OG_RGI	LR	0.1674	118	0.186
Recall	OG_RGI	RGI_specific	0.004553	24	0.006504286
Recall	OG_RGI	RGI_all	0.001378	15	0.002296667
Recall	OG_RGI	Eggnog	0.0007896	17	0.0015792
Recall	LR	RGI_specific	0.0005807	6	0.00145175
Recall	LR	RGI_all	0.0001116	1	0.000439
Recall	LR	Eggnog	1.91E-06	0	0.0000191
Recall	RGI_specific	RGI_all	0.0001317	5	0.000439
Recall	RGI_specific	Eggnog	0.009274	48	0.0115925
Recall	RGI_all	Eggnog	0.5446	107	0.5446
