# Supplementary material for: Accessory genes define species-specific routes to antibiotic resistance
Source: Life Sci Alliance. 2024 Jan 16;7(4):e202302420. doi: 10.26508/lsa.202302420 (PMC10791901; doi:10.26508/lsa.202302420)
Supplement: Supplementary file 8 [file LSA-2023-02420_TableS8.zip › LSA-2023-02420_TableS8.ods]

## Sheet: Sheet1
Table S8: Original RGI analysis confusion matrix
Antibiotic	Accuracy	Confusion_matrix
Amikacin	29.594911282223	11	3
		2100	873
Amoxicillin	94.8387096774194	142	7
		1	5
Ampicillin	79.5328467153285	1	0
		701	2723
Aztreonam	95.6521739130435	0	7
		78	1870
Cefepime	70.8136482939633	2	0
		556	1347
Ceftriaxone	74.2268041237114	448	3
		997	2432
Chloramphenicol	20.5148833467418	158	0
		988	97
Ciprofloxacin	70.3248259860789	59	123
		1156	2972
Clindamycin	3.53356890459364	0	0
		273	10
Colistin	13.7931034482759	0	1
		224	36
Doripenem	64.0661938534279	3	0
		152	268
Ertapenem	48.8975356679637	0	6
		388	377
Erythromycin	NA	0	0
		0	0
Fosfomycin	86.20689655	0	2
		2	25
Gentamicin	46.83247302	0	0
		2280	1982
Imipenem	32.86075949	2	1
		1327	647
Levofloxacin	93.84676459	0	0
		155	2364
Meropenem	23.1853117	160	0
		1799	383
Moxifloxacin	100	4	0
		0	10
Nitrofurantoin	21.01910828	176	6
		738	22
Tetracycline	96.80567879	467	2
		34	624
Tigecycline	42.39350913	1	13
		271	208
Tobramycin	57.72032047	5	2
		1159	1580
