# Supplementary material for: Accessory genes define species-specific routes to antibiotic resistance
Source: Life Sci Alliance. 2024 Jan 16;7(4):e202302420. doi: 10.26508/lsa.202302420 (PMC10791901; doi:10.26508/lsa.202302420)
Supplement: Supplementary file 9 [file LSA-2023-02420_TableS9.zip › LSA-2023-02420_TableS9.ods]

## Sheet: Sheet1
Supplementary Table 9: Confusion matrix of the logistic regression.
Antibiotic	AMR tool	Predicted_Sus	Predicted_Res
amikacin	RGI	49	168
		25	505
amoxicillin	RGI	1	1
		0	37
ampicillin	RGI	680	0
		177	0
aztreonam	RGI	NA	NA
		NA	NA
cefepime	RGI	333	0
		144	0
ceftriaxone	RGI	591	0
		379	0
chloramphenicol	RGI	0	24
		1	286
ciprofloxacin	RGI	756	0
		322	0
clindamycin	RGI	0	4
		0	67
colistin	RGI	0	9
		0	57
doripenem	RGI	66	2
		38	0
ertapenem	RGI	19	73
		9	92
erythromycin	RGI	4	51
		0	49
fosfomycin	RGI	7	0
		1	0
gentamicin	RGI	62	466
		10	528
imipenem	RGI	1	161
		1	331
levofloxacin	RGI	586	0
		44	0
meropenem	RGI	0	112
		2	472
moxifloxacin	RGI	NA	NA
		NA	NA
nitrofurantoin	RGI	0	9
		0	227
tetracycline	RGI	173	0
		109	0
tigecycline	RGI	16	0
		10	0
tobramycin	RGI	372	0
		315	0
