# Supplementary material for: Accessory genes define species-specific routes to antibiotic resistance
Source: Life Sci Alliance. 2024 Jan 16;7(4):e202302420. doi: 10.26508/lsa.202302420 (PMC10791901; doi:10.26508/lsa.202302420)
Supplement: Supplementary file 10 [file LSA-2023-02420_TableS10.zip › LSA-2023-02420_TableS10.ods]

## Sheet: Sheet1
Supplementary Table 10: Confusion matrix of J48 model based on Eggnog gene families.
Antibiotic	Total_Genomes	Predicted_as_Sus	Predicted_as_Res
Amikacin	2987	1960	151
		188	688
Amoxicillin	155	143	0
		3	9
Ampicillin	3425	665	37
		37	2686
Aztreonam	1955	38	40
		25	1852
Cefepime	1905	309	249
		207	1140
Ceftriaxone	3880	1357	88
		81	2354
Chloramphenicol	1243	1132	14
		17	80
Ciprofloxacin	4310	1133	82
		80	3015
Clindamycin	283	271	2
		0	10
Colistin	261	207	17
		20	17
Doripenem	423	115	40
		23	245
Ertapenem	771	322	72
		72	305
Erythromycin	415	198	8
		5	204
Fosfomycin	29	0	2
		0	27
Gentamicin	4262	2089	191
		193	1789
Imipenem	1975	1245	82
		80	568
Levofloxacin	2519	103	52
		39	2325
Meropenem	2342	1898	61
		81	302
Moxifloxacin	14	4	0
		0	10
Nitrofurantoin	942	902	12
		20	8
Tetracycline	1127	484	17
		8	618
Tigecycline	493	202	70
		58	163
Tobramycin	2746	1039	125
		141	1441
