# Supplementary material for: Accessory genes define species-specific routes to antibiotic resistance
Source: Life Sci Alliance. 2024 Jan 16;7(4):e202302420. doi: 10.26508/lsa.202302420 (PMC10791901; doi:10.26508/lsa.202302420)
Supplement: Supplementary file 11 [file LSA-2023-02420_TableS11.zip › LSA-2023-02420_TableS11.ods]

## Sheet: Sheet1
Table S11: Each pathway to resistant phenotype for each model. Average degree is the number of nodes connected by confidence score in the STRING database (low confidence). Number of nodes is the number of gene families involved in each pathway.
Model	Pathway	Average degree	Number_of_nodes
amikacin	1	0	5
amikacin	2	0.416666666666666	24
amikacin	3	0.333333333333333	24
amikacin	4	0.260869565217391	23
amikacin	5	0.260869565217391	23
amikacin	6	0.272727272727272	22
amikacin	7	1.76	25
amikacin	8	1.41666666666666	24
amikacin	9	1.47826086956521	23
amikacin	10	0.818181818181818	22
amikacin	11	0.476190476190476	21
amikacin	12	0.210526315789473	19
amikacin	13	0.5	20
amikacin	14	0.31578947368421	19
amikacin	15	1.36363636363636	22
amikacin	16	0.111111111111111	18
amikacin	17	0.210526315789473	19
amikacin	18	0.222222222222222	18
amikacin	19	0.235294117647058	17
amikacin	20	0.117647058823529	17
amikacin	21	0.125	16
amikacin	22	0.125	16
amikacin	23	0.133333333333333	15
amikacin	24	0.888888888888888	18
amikacin	25	0.125	16
amikacin	26	0.133333333333333	15
amikacin	27	0.142857142857142	14
amikacin	28	0.153846153846153	13
amikacin	29	0.571428571428571	21
amikacin	30	2.19354838709677	31
amikacin	31	1.44	25
amikacin	32	1.69230769230769	26
amikacin	33	0.869565217391304	23
amikacin	34	1	30
amikacin	35	0.38095238095238	21
amikacin	36	0.111111111111111	18
amikacin	37	0.133333333333333	15
amikacin	38	0.5	12
amikacin	39	0.181818181818181	11
amikacin	40	0	10
amikacin	41	0	11
amikacin	42	0.285714285714285	14
amikacin	43	0	12
amikacin	44	0	10
amikacin	45	0.666666666666666	9
amikacin	46	0.6	10
amikacin	47	0.545454545454545	11
amikacin	48	0	7
amikacin	49	0	8
amikacin	50	0.4	10
amikacin	51	1.16666666666666	12
amikacin	52	1.09090909090909	11
amikacin	53	1.38461538461538	13
amikacin	54	1.5	12
amikacin	55	1.5	12
amikacin	56	1.33333333333333	12
amikacin	57	0.8	10
amikacin	58	0	5
amikacin	59	1.33333333333333	9
amikacin	60	0	5
amikacin	61	0	3
amikacin	62	0	4
amikacin	63	0	3
amikacin	64	0	2
amoxicillin	1	NA	1
amoxicillin	2	0	4
ampicillin	1	1.14285714285714	7
ampicillin	2	1.33333333333333	6
ampicillin	3	1.25	8
ampicillin	4	0.857142857142857	7
ampicillin	5	1	6
ampicillin	6	1.2	5
ampicillin	7	0.4	5
ampicillin	8	0.666666666666666	3
ampicillin	9	1	4
ampicillin	10	0	1
ampicillin	11	0	2
aztreonam	1	1.33333333333333	6
aztreonam	2	1	8
aztreonam	3	0.666666666666666	6
aztreonam	4	1.8	10
aztreonam	5	1.11111111111111	9
aztreonam	6	1.25	8
aztreonam	7	1.42857142857142	7
aztreonam	8	0.8	5
aztreonam	9	0	3
aztreonam	10	0	3
aztreonam	11	0	3
aztreonam	12	0	3
cefepime	1	1.71428571428571	28
cefepime	2	1	26
cefepime	3	0.96	25
cefepime	4	1	24
cefepime	5	1.04347826086956	23
cefepime	6	1.5	28
cefepime	7	0.962962962962962	27
cefepime	8	1.04347826086956	23
cefepime	9	0.818181818181818	22
cefepime	10	0.9	20
cefepime	11	0.6	20
cefepime	12	0.444444444444444	18
cefepime	13	0.5	16
cefepime	14	0.266666666666666	15
cefepime	15	0.266666666666666	15
cefepime	16	0.461538461538461	13
cefepime	17	0.166666666666666	12
cefepime	18	0.166666666666666	12
cefepime	19	0.285714285714285	7
cefepime	20	0.285714285714285	7
cefepime	21	0.25	8
cefepime	22	0.4	5
cefepime	23	5.63636363636363	22
cefepime	24	4.66666666666666	21
cefepime	25	5.3076923076923	26
cefepime	26	5.85185185185185	27
cefepime	27	7.25	32
cefepime	28	7.03030303030303	33
cefepime	29	7.25	32
cefepime	30	7.0625	32
cefepime	31	7.6	30
cefepime	32	7.03448275862068	29
cefepime	33	6.66666666666666	27
cefepime	34	5.75	24
cefepime	35	5.04347826086956	23
cefepime	36	5.27272727272727	22
cefepime	37	3.78947368421052	19
cefepime	38	4	18
cefepime	39	3.11111111111111	18
cefepime	40	2.94736842105263	19
cefepime	41	1.52941176470588	17
cefepime	42	1.625	16
cefepime	43	1.28571428571428	14
cefepime	44	1.2	15
cefepime	45	1.38461538461538	13
cefepime	46	0.833333333333333	12
cefepime	47	0.833333333333333	12
cefepime	48	1.2	15
cefepime	49	1.125	16
cefepime	50	1.5	12
cefepime	51	0.769230769230769	13
cefepime	52	1	12
cefepime	53	1.6	10
cefepime	54	1.77777777777777	9
cefepime	55	2.4	10
cefepime	56	1.66666666666666	12
cefepime	57	3.5	16
cefepime	58	6.54545454545454	22
cefepime	59	6.19047619047619	21
cefepime	60	4.60869565217391	23
ceftriaxone	1	0.857142857142857	7
ceftriaxone	2	1	6
ceftriaxone	3	0.666666666666666	6
ceftriaxone	4	0.285714285714285	7
ceftriaxone	5	0	6
ceftriaxone	6	0	5
ceftriaxone	7	0	4
ceftriaxone	8	0.666666666666666	3
ceftriaxone	9	0.5	4
ceftriaxone	10	2	11
ceftriaxone	11	2.53333333333333	15
ceftriaxone	12	2.47058823529411	17
ceftriaxone	13	2.8	15
ceftriaxone	14	2.53333333333333	15
ceftriaxone	15	3.23076923076923	13
ceftriaxone	16	2.61538461538461	13
ceftriaxone	17	0.888888888888888	9
ceftriaxone	18	1	12
ceftriaxone	19	2.22222222222222	9
ceftriaxone	20	1.5	8
ceftriaxone	21	0.285714285714285	7
ceftriaxone	22	0.222222222222222	9
ceftriaxone	23	0.25	8
ceftriaxone	24	0.333333333333333	6
ceftriaxone	25	0.4	5
ceftriaxone	26	0	6
ceftriaxone	27	1.6	5
ceftriaxone	28	0.4	5
ceftriaxone	29	0	4
ceftriaxone	30	0	3
chloramphenciol	1	1.2	5
chloramphenciol	2	0.8	5
chloramphenciol	3	0.5	4
chloramphenciol	4	1.66666666666666	6
chloramphenciol	5	1.42857142857142	7
chloramphenciol	6	2	4
chloramphenciol	7	0	1
chloramphenciol	8	0	2
ciprofloxacin	1	0.125	16
ciprofloxacin	2	0.235294117647058	17
ciprofloxacin	3	0.125	16
ciprofloxacin	4	0.5	16
ciprofloxacin	5	1.33333333333333	18
ciprofloxacin	6	0.166666666666666	12
ciprofloxacin	7	0.5	12
ciprofloxacin	8	0.6	10
ciprofloxacin	9	0.714285714285714	14
ciprofloxacin	10	0.769230769230769	13
ciprofloxacin	11	0.833333333333333	12
ciprofloxacin	12	0.909090909090909	11
ciprofloxacin	13	0	9
ciprofloxacin	14	0	8
ciprofloxacin	15	0	10
ciprofloxacin	16	0	8
ciprofloxacin	17	0	7
ciprofloxacin	18	0	8
ciprofloxacin	19	0	7
ciprofloxacin	20	0	6
ciprofloxacin	21	0.5	8
ciprofloxacin	22	0.571428571428571	7
ciprofloxacin	23	0.333333333333333	6
ciprofloxacin	24	0	4
ciprofloxacin	25	0	4
ciprofloxacin	26	0	3
ciprofloxacin	27	0	4
ciprofloxacin	28	0	5
ciprofloxacin	29	0	4
ciprofloxacin	30	0	3
clindamycin	1	0	2
colistin	1	0	3
colistin	2	0	4
colistin	3	0.333333333333333	6
colistin	4	0	5
colistin	5	0	7
colistin	6	0	5
colistin	7	0	4
colistin	8	0	2
doripenem	1	1.33333333333333	3
doripenem	2	0.8	5
doripenem	3	0.666666666666666	6
doripenem	4	0.571428571428571	7
doripenem	5	3.14285714285714	7
doripenem	6	1	6
doripenem	7	0	7
doripenem	8	0.666666666666666	6
doripenem	9	0	5
doripenem	10	0	4
doripenem	11	0	2
ertapenem	1	0.933333333333333	30
ertapenem	2	1	28
ertapenem	3	1.03703703703703	27
ertapenem	4	0.4	25
ertapenem	5	0.416666666666666	24
ertapenem	6	0.434782608695652	23
ertapenem	7	0.363636363636363	22
ertapenem	8	0.38095238095238	21
ertapenem	9	0.3	20
ertapenem	10	0.31578947368421	19
ertapenem	11	0.333333333333333	18
ertapenem	12	0.375	16
ertapenem	13	0.4	15
ertapenem	14	0.4	15
ertapenem	15	0.333333333333333	12
ertapenem	16	0.333333333333333	6
ertapenem	17	1.63636363636363	11
ertapenem	18	1.2	10
ertapenem	19	1.11111111111111	9
ertapenem	20	2.5	8
ertapenem	21	1.42857142857142	7
ertapenem	22	0.666666666666666	6
ertapenem	23	0	5
ertapenem	24	0	6
ertapenem	25	0	2
ertapenem	26	0	2
ertapenem	27	0	3
erythromycin	1	NA	1
erythromycin	2	2	3
erythromycin	3	0	1
foafomycin	1	NA	1
gentamicin	1	1.375	16
gentamicin	2	1.29411764705882	17
gentamicin	3	1.2	15
gentamicin	4	1.28571428571428	14
gentamicin	5	1.7391304347826	23
gentamicin	6	1.9047619047619	21
gentamicin	7	1.71428571428571	21
gentamicin	8	1.5	20
gentamicin	9	1.71428571428571	21
gentamicin	10	1.78947368421052	19
gentamicin	11	1.78947368421052	19
gentamicin	12	1.44444444444444	18
gentamicin	13	1.44444444444444	18
gentamicin	14	1.52941176470588	17
gentamicin	15	1.625	16
gentamicin	16	1.73333333333333	15
gentamicin	17	0.923076923076923	13
gentamicin	18	1	14
gentamicin	19	0.923076923076923	13
gentamicin	20	1.5	16
gentamicin	21	0.857142857142857	14
gentamicin	22	0.923076923076923	13
gentamicin	23	1	12
gentamicin	24	0.571428571428571	14
gentamicin	25	0.615384615384615	13
gentamicin	26	0.666666666666666	12
gentamicin	27	0.727272727272727	11
gentamicin	28	0.571428571428571	14
gentamicin	29	0.615384615384615	13
gentamicin	30	0.666666666666666	12
gentamicin	31	0.727272727272727	11
gentamicin	32	0.833333333333333	12
gentamicin	33	0.909090909090909	11
gentamicin	34	0.6	10
gentamicin	35	0.666666666666666	9
gentamicin	36	0.909090909090909	11
gentamicin	37	1.53846153846153	13
gentamicin	38	1	12
gentamicin	39	0.5	8
gentamicin	40	0.285714285714285	7
gentamicin	41	0.444444444444444	9
gentamicin	42	0.5	8
gentamicin	43	1	6
gentamicin	44	0.909090909090909	11
gentamicin	45	4.6	20
gentamicin	46	3.77777777777777	18
gentamicin	47	3.05882352941176	17
gentamicin	48	4.33333333333333	18
gentamicin	49	4.3	20
gentamicin	50	6.76923076923076	26
gentamicin	51	7.04	25
gentamicin	52	7.12	25
gentamicin	53	6.41666666666666	24
gentamicin	54	6.24	25
gentamicin	55	6.96296296296296	27
gentamicin	56	5.45454545454545	22
gentamicin	57	4.9	20
gentamicin	58	2.5	16
gentamicin	59	2.11764705882352	17
gentamicin	60	2.4	15
gentamicin	61	2.13333333333333	15
gentamicin	62	1	10
gentamicin	63	1	10
gentamicin	64	0	10
gentamicin	65	0.333333333333333	6
gentamicin	66	0.4	5
gentamicin	67	0.5	4
gentamicin	68	0	2
gentamicin	69	0	3
gentamicin	70	0	5
imipenem	1	0.75	8
imipenem	2	0.666666666666666	9
imipenem	3	2.66666666666666	12
imipenem	4	2.72727272727272	11
imipenem	5	0.4	10
imipenem	6	0.4	10
imipenem	7	0.5	8
imipenem	8	0.6	10
imipenem	9	0.25	8
imipenem	10	0.285714285714285	7
imipenem	11	2.4	10
imipenem	12	1.77777777777777	9
imipenem	13	1	8
imipenem	14	0	6
imipenem	15	0.333333333333333	6
imipenem	16	0.4	5
imipenem	17	0	6
imipenem	18	0	3
imipenem	19	2	6
imipenem	20	2.75	8
imipenem	21	3.14285714285714	7
imipenem	22	2.88888888888888	9
imipenem	23	1.11111111111111	9
imipenem	24	1.25	8
levofloxacin	1	1.57142857142857	14
levofloxacin	2	1.53846153846153	13
levofloxacin	3	0.923076923076923	13
levofloxacin	4	0.923076923076923	13
levofloxacin	5	1.4	10
levofloxacin	6	1.6	10
levofloxacin	7	2	8
levofloxacin	8	0.2	10
levofloxacin	9	0.222222222222222	9
levofloxacin	10	0.25	8
levofloxacin	11	0.285714285714285	7
levofloxacin	12	0	5
levofloxacin	13	0	7
levofloxacin	14	0	6
levofloxacin	15	0	4
levofloxacin	16	0	3
levofloxacin	17	0	2
meropenem	1	1	12
meropenem	2	0.727272727272727	11
meropenem	3	0.6	10
meropenem	4	0.461538461538461	13
meropenem	5	0.5	12
meropenem	6	0.545454545454545	11
meropenem	7	0.8	10
meropenem	8	0.666666666666666	9
meropenem	9	1.77777777777777	9
meropenem	10	0.545454545454545	11
meropenem	11	0.666666666666666	12
meropenem	12	0.666666666666666	9
meropenem	13	0.25	8
meropenem	14	0.285714285714285	7
meropenem	15	0.222222222222222	9
meropenem	16	0.222222222222222	9
meropenem	17	0	7
meropenem	18	0	6
meropenem	19	0	5
meropenem	20	0	6
meropenem	21	0	6
meropenem	22	0	4
meropenem	23	0	3
meropenem	24	0.5	4
meropenem	25	1.71428571428571	7
meropenem	26	1.2	5
meropenem	27	1.5	4
meropenem	28	1.2	5
meropenem	29	1.2	5
meropenem	30	1.6	5
meropenem	31	2	8
meropenem	32	1.71428571428571	7
moxifloxacin	1	NA	1
nitrofurantoin	1	0.8	5
nitrofurantoin	2	2.4	5
nitrofurantoin	3	0	4
nitrofurantoin	4	0	3
nitrofurantoin	5	0.4	5
nitrofurantoin	6	0	3
nitrofurantoin	7	0	2
tetracycline	1	0.5	4
tetracycline	2	2.4	6
tetracycline	3	2.5	5
tetracycline	4	2.5	5
tetracycline	5	1	2
tetracycline	6	3	5
tigecycline	1	1.53846153846153	13
tigecycline	2	6	22
tigecycline	3	6.23076923076923	26
tigecycline	4	5.28	25
tigecycline	5	3.55555555555555	18
tigecycline	6	3.05882352941176	17
tigecycline	7	3.76470588235294	17
tigecycline	8	2.53333333333333	15
tigecycline	9	0.2	10
tigecycline	10	0.222222222222222	9
tigecycline	11	0.444444444444444	9
tigecycline	12	0.25	8
tigecycline	13	0.25	8
tigecycline	14	0	7
tigecycline	15	0	6
tigecycline	16	0	5
tigecycline	17	0	4
tigecycline	18	0	7
tigecycline	19	0	6
tigecycline	20	0.25	8
tigecycline	21	0.333333333333333	6
tigecycline	22	0	4
tobramycin	1	1.16666666666666	12
tobramycin	2	1.07692307692307	13
tobramycin	3	0.909090909090909	11
tobramycin	4	1.42857142857142	14
tobramycin	5	1.06666666666666	15
tobramycin	6	1.14285714285714	14
tobramycin	7	1.23076923076923	13
tobramycin	8	1.07692307692307	13
tobramycin	9	1.16666666666666	12
tobramycin	10	1.42857142857142	14
tobramycin	11	1.53846153846153	13
tobramycin	12	1.66666666666666	12
tobramycin	13	0.333333333333333	12
tobramycin	14	1.375	16
tobramycin	15	0.857142857142857	14
tobramycin	16	0.363636363636363	11
tobramycin	17	0.4	10
tobramycin	18	4.9	20
tobramycin	19	4.66666666666666	21
tobramycin	20	6.41666666666666	24
tobramycin	21	3.22222222222222	18
tobramycin	22	3.41176470588235	17
tobramycin	23	3.2	15
tobramycin	24	2.625	16
tobramycin	25	2.92307692307692	13
tobramycin	26	1.23076923076923	13
tobramycin	27	1.63636363636363	11
tobramycin	28	1.38461538461538	13
tobramycin	29	1.5	12
tobramycin	30	1.63636363636363	11
tobramycin	31	1.4	10
tobramycin	32	0.666666666666666	9
tobramycin	33	0.75	8
tobramycin	34	0.857142857142857	7
tobramycin	35	0.5	8
tobramycin	36	0.571428571428571	7
tobramycin	37	0.222222222222222	9
tobramycin	38	0.25	8
tobramycin	39	0.8	10
tobramycin	40	0.222222222222222	9
tobramycin	41	0.2	10
tobramycin	42	0.285714285714285	7
tobramycin	43	0.4	5
tobramycin	44	0.285714285714285	7
tobramycin	45	0.25	8
tobramycin	46	0.4	5
tobramycin	47	0.888888888888888	9
tobramycin	48	NA	1
