# Supplementary material for: Accessory genes define species-specific routes to antibiotic resistance
Source: Life Sci Alliance. 2024 Jan 16;7(4):e202302420. doi: 10.26508/lsa.202302420 (PMC10791901; doi:10.26508/lsa.202302420)
Supplement: Supplementary file 12 [file LSA-2023-02420_TableS12.zip › LSA-2023-02420_TableS12.ods]

## Sheet: Sheet1
Table S12: Each gene family by model and if linked to an RGI AMR gene family (1 represents it is linked, 0 represents it is not linked).
GeneFamily	Antibiotic	RGI
2C3UB	amikacin	0
2AZHE	amikacin	0
2EU2Z	amikacin	1
COG0050	amikacin	1
2B075	amikacin	0
2DIEJ	amikacin	0
2EYJW	amikacin	0
29W53	amikacin	0
COG3231	amikacin	1
2AZD6	amikacin	0
4QAQV	amikacin	0
COG2602	amikacin	1
COG2373	amikacin	0
COG3238	amikacin	0
2DNPN	amikacin	0
2ASZF	amikacin	0
2E2VY	amikacin	0
2CH35	amikacin	0
2DK0G	amikacin	1
28MEG	amikacin	0
2BYGZ	amikacin	0
COG0003	amikacin	0
299P3	amikacin	0
28KPR	amikacin	0
COG3696	amikacin	0
2BCDC	amikacin	0
COG2017	amikacin	0
28HKS	amikacin	0
2BMZZ	amikacin	0
COG1309	amikacin	1
COG3385	amikacin	0
COG1695	amikacin	0
2DS47	amikacin	0
COG0501	amikacin	0
2C2DC	amikacin	0
4QAIK	amikacin	0
2E7QD	amikacin	0
COG1735	amikacin	0
2DUT4	amikacin	1
COG0021	amikacin	0
2C4JR	amikacin	0
COG2885	amikacin	1
COG0507	amikacin	0
COG0015	amikacin	0
COG3811	amikacin	0
2AV16	amikacin	0
2AUYP	amikacin	0
28JKG	amikacin	0
2DPME	amikacin	0
2AJ5H	amikacin	0
29RTM	amikacin	0
COG3829	amikacin	0
2DBDM	amikacin	0
29GRJ	amikacin	0
2CGF4	amikacin	0
COG1473	amikacin	0
28SNS	amikacin	0
28IQ7	amikacin	0
2AYH6	amikacin	0
293DD	amikacin	0
2EJ8S	amikacin	0
2A69C	amikacin	0
COG2105	amikacin	0
COG3471	amikacin	0
2EKBF	amikacin	0
COG1226	amikacin	1
COG0438	amikacin	1
COG1216	amikacin	0
2AZ4W	amikacin	0
COG1196	amikacin	0
COG0625	amikacin	0
2A5EP	amikacin	0
2EN2F	amikacin	0
COG3316	amikacin	0
2AZ6C	amikacin	0
COG3647	amikacin	0
4QBZR	amikacin	0
COG2373	amikacin	0
28JXH	amikacin	0
COG0235	amikacin	0
COG1070	amikacin	0
2E4CW	amikacin	0
2BTS7	amikacin	0
28NU5	amikacin	0
COG0863	amikacin	0
28IWE	amikacin	0
2.90E+12	amikacin	0
COG0438	amikacin	1
COG1522	amikacin	0
COG4644	amikacin	0
2AZ63	amikacin	0
COG2911	amikacin	0
2AZ6C	amikacin	0
COG3381	amikacin	0
2E4WX	amikacin	0
2DBE3	amikacin	0
COG3451	amikacin	0
2DS47	amikacin	0
28HCQ	amikacin	0
COG3039	amikacin	0
COG1247	amikacin	0
28MAQ	amikacin	0
29FIV	amikacin	0
28HGS	amikacin	0
COG0433	amikacin	0
2DVAB	amikacin	0
COG0667	amikacin	0
2CBY5	amikacin	0
COG0350	amikacin	0
COG0841	amikacin	1
29G7C	amikacin	0
2AHJ9	amikacin	0
COG0804	amikacin	0
COG2911	amikacin	0
2ADPJ	amikacin	0
COG0160	amikacin	0
28IIV	amikacin	0
COG3231	amikacin	1
28HPK	amikacin	0
2DIV7	amoxicillin	0
28U2V	amoxicillin	0
28JQW	amoxicillin	0
COG2367	ampicillin	1
COG3040	ampicillin	0
COG3284	ampicillin	0
COG1113	ampicillin	0
COG3723	ampicillin	0
2ANT6	ampicillin	0
2EYUA	ampicillin	0
29NCQ	ampicillin	0
4QDS9	ampicillin	0
2C0CF	ampicillin	0
COG2897	ampicillin	0
4QFP1	ampicillin	0
29ZZ4	ampicillin	0
COG1708	ampicillin	1
4QCM6	ampicillin	0
4QHC6	ampicillin	0
COG1518	ampicillin	0
2DT3B	aztreonam	0
28PVK	aztreonam	0
COG2367	aztreonam	1
COG0021	aztreonam	0
COG0497	aztreonam	0
COG0189	aztreonam	0
28I63	aztreonam	0
28MTZ	aztreonam	0
2CEP3	aztreonam	0
COG1357	aztreonam	1
COG3203	aztreonam	1
2EK1Q	aztreonam	0
2ENVA	aztreonam	0
COG0489	aztreonam	0
28HG3	aztreonam	0
COG2367	aztreonam	1
2EQSY	aztreonam	0
28U6H	aztreonam	0
2913B	cefepime	0
2E65Y	cefepime	0
COG2423	cefepime	0
COG2367	cefepime	1
2C6FZ	cefepime	0
2E5U4	cefepime	0
COG1662	cefepime	0
2DPM9	cefepime	0
COG4228	cefepime	0
2DT3B	cefepime	0
2CH9Z	cefepime	0
COG3238	cefepime	0
2DIG9	cefepime	0
290FI	cefepime	0
2FKDA	cefepime	0
4QHEZ	cefepime	0
COG0616	cefepime	0
COG3265	cefepime	0
COG5610	cefepime	0
2C58H	cefepime	0
COG1018	cefepime	0
28JV5	cefepime	0
COG0050	cefepime	1
2C6G8	cefepime	0
2EIFT	cefepime	0
2DKJT	cefepime	0
2E5EB	cefepime	0
COG0494	cefepime	0
2DSPK	cefepime	0
2DRVE	cefepime	0
2EYHK	cefepime	0
COG0582	cefepime	0
28H9R	cefepime	0
28IJ1	cefepime	0
28RPY	cefepime	0
2AUYI	cefepime	0
2C43A	cefepime	0
COG3316	cefepime	0
2EDFI	cefepime	0
COG1662	cefepime	0
4QCDV	cefepime	0
28JMG	cefepime	0
COG0067	cefepime	0
2DDV0	cefepime	0
28MWI	cefepime	0
COG4710	cefepime	0
COG4644	cefepime	0
28HGS	cefepime	0
4QAKE	cefepime	0
28XYR	cefepime	0
2DDV0	cefepime	0
COG1292	cefepime	0
COG4206	cefepime	0
COG0006	cefepime	0
2F2RT	cefepime	0
COG3385	cefepime	0
COG0406	cefepime	0
COG3772	cefepime	0
COG1783	cefepime	0
COG3307	cefepime	0
29VCR	cefepime	0
COG0550	cefepime	0
2CIMK	cefepime	0
28QW2	cefepime	0
COG0050	cefepime	1
2AJKJ	cefepime	0
COG3677	cefepime	0
COG0187	cefepime	1
COG2017	cefepime	0
2CA2D	cefepime	0
COG5581	cefepime	0
28MAQ	cefepime	0
2E6JC	cefepime	0
2CGF4	cefepime	0
28HGF	cefepime	0
2DDPD	cefepime	0
2CEUT	cefepime	0
2EAHA	cefepime	0
COG3755	cefepime	0
2EN7D	cefepime	0
COG4678	cefepime	0
28ITP	cefepime	0
2DM7G	cefepime	0
COG5290	cefepime	0
COG0142	cefepime	0
COG1078	cefepime	0
2EFIK	cefepime	0
2DBS6	cefepime	0
28T82	cefepime	0
COG1053	cefepime	0
2BEYT	cefepime	0
2DQWH	cefepime	0
28KJX	cefepime	0
28HHI	cefepime	0
COG1765	cefepime	0
COG1882	cefepime	0
28MTB	cefepime	0
2E32U	cefepime	0
COG0286	cefepime	0
COG0156	cefepime	0
COG0474	cefepime	0
2AUYI	cefepime	0
2AWWG	cefepime	0
COG1974	cefepime	0
2AUYI	cefepime	0
COG2148	cefepime	0
2DN6I	cefepime	0
COG1167	cefepime	0
2DV6M	cefepime	0
2EFY7	cefepime	0
COG1609	cefepime	0
COG2963	cefepime	0
COG1028	cefepime	1
COG3547	cefepime	0
COG3316	cefepime	0
COG3385	cefepime	0
28JS6	cefepime	0
2CC5S	cefepime	0
2DDPD	cefepime	0
COG0542	cefepime	0
COG3210	cefepime	0
2AIAZ	cefepime	0
COG0464	cefepime	0
COG1215	cefepime	0
COG1070	cefepime	0
2AYT6	cefepime	0
2DSMV	cefepime	0
2BX0P	cefepime	0
2DNYU	cefepime	0
28ZXP	cefepime	0
COG0671	cefepime	1
2DS47	cefepime	0
COG1403	cefepime	0
2BXEM	cefepime	0
COG1960	cefepime	0
2CFYS	cefepime	0
COG1192	cefepime	0
2BYGZ	cefepime	0
COG0583	cefepime	1
COG1173	cefepime	0
COG2017	cefepime	0
COG3501	cefepime	0
2AIAZ	cefepime	0
2EFY7	cefepime	0
COG2963	cefepime	0
2DR0Q	cefepime	0
COG0294	cefepime	1
2AIAZ	cefepime	0
COG3673	cefepime	0
COG1960	cefepime	0
28ZXP	cefepime	0
28MZ5	cefepime	0
COG1396	cefepime	0
COG0511	cefepime	0
2BSB4	cefepime	0
28H9R	cefepime	0
2DDR0	cefepime	0
COG0294	cefepime	1
2BIF6	cefepime	0
2BX0P	cefepime	0
2E2VY	cefepime	0
2DP81	cefepime	0
28IQW	cefepime	0
28RT8	cefepime	0
2AQWX	cefepime	0
2C0V8	cefepime	0
COG0210	cefepime	0
COG1879	ceftriaxone	0
COG3040	ceftriaxone	0
COG1579	ceftriaxone	0
COG2837	ceftriaxone	0
COG0262	ceftriaxone	1
2BC5P	ceftriaxone	0
2FH05	ceftriaxone	0
29597	ceftriaxone	0
2E5K5	ceftriaxone	0
28H5S	ceftriaxone	0
29J73	ceftriaxone	0
2C59U	ceftriaxone	0
COG4232	ceftriaxone	0
COG1113	ceftriaxone	0
28ICN	ceftriaxone	0
2DMYM	ceftriaxone	0
2DT3B	ceftriaxone	0
28I71	ceftriaxone	0
KOG1075	ceftriaxone	0
COG2131	ceftriaxone	0
COG2367	ceftriaxone	1
COG0589	ceftriaxone	0
2E00C	ceftriaxone	0
2CBY5	ceftriaxone	0
COG1120	ceftriaxone	0
COG0800	ceftriaxone	0
COG2608	ceftriaxone	0
COG0084	ceftriaxone	0
2E5CH	ceftriaxone	0
2EFW9	ceftriaxone	0
COG3831	ceftriaxone	0
COG5301	ceftriaxone	0
2CN5N	ceftriaxone	0
28HGF	ceftriaxone	0
2EARZ	ceftriaxone	0
COG1357	ceftriaxone	1
COG0015	ceftriaxone	0
COG1502	ceftriaxone	1
2C410	ceftriaxone	0
2E65Y	ceftriaxone	0
291PH	ceftriaxone	0
COG3121	ceftriaxone	0
2BRIW	ceftriaxone	0
COG0294	ceftriaxone	1
COG1113	ceftriaxone	0
2DBZJ	ceftriaxone	0
29XEQ	ceftriaxone	0
2FJ7A	ceftriaxone	0
28JDC	ceftriaxone	0
2CHRA	ceftriaxone	0
2CJUF	ceftriaxone	0
COG2367	ceftriaxone	1
28I39	ceftriaxone	0
28JS6	ceftriaxone	0
28IUM	ceftriaxone	0
COG2367	ceftriaxone	1
COG0477	ceftriaxone	1
28U6H	ceftriaxone	0
COG3170	ceftriaxone	0
2AVMP	ceftriaxone	0
2DVEP	chloramphenicol	0
COG3173	chloramphenicol	1
COG0294	chloramphenicol	1
2EFY7	chloramphenicol	0
COG0262	chloramphenicol	1
28P6S	chloramphenicol	0
2AV0Z	chloramphenicol	0
COG2518	chloramphenicol	0
29PNN	chloramphenicol	0
COG1358	chloramphenicol	0
COG2215	chloramphenicol	0
COG1943	chloramphenicol	0
2DR5Z	chloramphenicol	0
COG2333	chloramphenicol	0
COG1715	chloramphenicol	0
28MAQ	chloramphenicol	0
4QB2H	chloramphenicol	0
2DN96	chloramphenicol	0
2EFKR	ciprofloxacin	0
2E5H0	ciprofloxacin	0
28IGG	ciprofloxacin	0
COG3886	ciprofloxacin	0
2E65Y	ciprofloxacin	0
COG2140	ciprofloxacin	0
2DTRR	ciprofloxacin	0
COG1246	ciprofloxacin	0
28XRW	ciprofloxacin	0
2DW8T	ciprofloxacin	0
2DM7W	ciprofloxacin	0
29GTG	ciprofloxacin	0
2DEF0	ciprofloxacin	0
2CDNS	ciprofloxacin	0
COG0827	ciprofloxacin	0
2DBVD	ciprofloxacin	0
COG0824	ciprofloxacin	0
COG0433	ciprofloxacin	0
2CB3V	ciprofloxacin	0
2E5EB	ciprofloxacin	0
COG2916	ciprofloxacin	1
COG5001	ciprofloxacin	0
2E1DM	ciprofloxacin	0
COG0110	ciprofloxacin	1
28HAI	ciprofloxacin	0
COG0154	ciprofloxacin	0
2CWYS	ciprofloxacin	0
2EB1U	ciprofloxacin	0
28IFE	ciprofloxacin	0
2BVJC	ciprofloxacin	0
COG3703	ciprofloxacin	0
2CFWB	ciprofloxacin	0
COG3620	ciprofloxacin	0
28JJ4	ciprofloxacin	0
2BINH	ciprofloxacin	0
COG0053	ciprofloxacin	0
2C2M1	ciprofloxacin	0
2FEJ8	ciprofloxacin	0
COG0038	ciprofloxacin	0
COG0050	ciprofloxacin	1
2E2UD	ciprofloxacin	0
COG3055	ciprofloxacin	0
2DBPD	ciprofloxacin	0
2DCS7	ciprofloxacin	0
2DSCT	ciprofloxacin	0
29KR2	ciprofloxacin	0
2BBJI	ciprofloxacin	0
2CBJ2	ciprofloxacin	0
28IXJ	ciprofloxacin	0
28XPT	ciprofloxacin	0
COG0030	clindamycin	1
2EDSD	clindamycin	0
28H5A	colistin	0
COG2761	colistin	0
2DZQZ	colistin	0
2CJX8	colistin	0
2F5W8	colistin	0
COG5373	colistin	0
COG3231	colistin	1
COG2072	colistin	1
COG2832	colistin	0
2.90E+12	colistin	0
COG4291	colistin	0
294B9	colistin	0
COG4928	colistin	0
COG0630	colistin	0
COG2186	doripenem	0
COG2367	doripenem	1
COG0294	doripenem	1
297RN	doripenem	0
COG0269	doripenem	0
2DNYU	doripenem	0
4QH94	doripenem	0
2E15X	doripenem	0
29YHP	doripenem	0
COG0110	doripenem	1
COG0463	doripenem	1
COG0630	doripenem	0
2DP81	doripenem	0
COG0135	doripenem	0
COG0338	doripenem	0
2F42N	doripenem	0
28IWE	doripenem	0
2D46C	doripenem	0
2BMAS	doripenem	0
COG0346	doripenem	1
2C2PJ	doripenem	0
2ET1W	doripenem	0
COG3666	ertapenem	0
2EU2Z	ertapenem	1
2DST2	ertapenem	0
COG1262	ertapenem	0
COG4220	ertapenem	0
2DM9X	ertapenem	0
COG0340	ertapenem	0
2DNGG	ertapenem	0
4QANN	ertapenem	0
2ANUK	ertapenem	0
2AV1G	ertapenem	0
COG4333	ertapenem	0
2AV8Y	ertapenem	0
2ESQW	ertapenem	0
2E49W	ertapenem	0
4QFWY	ertapenem	0
2DR0V	ertapenem	0
2B8IG	ertapenem	0
2C54G	ertapenem	0
2987H	ertapenem	0
2DPIS	ertapenem	0
COG3751	ertapenem	0
2AV7N	ertapenem	0
2D153	ertapenem	0
2E5TX	ertapenem	0
2C410	ertapenem	0
28HGF	ertapenem	0
COG1196	ertapenem	0
2DM2Y	ertapenem	0
2FH05	ertapenem	0
2AAGP	ertapenem	0
COG3039	ertapenem	0
295PD	ertapenem	0
COG4737	ertapenem	0
4QAIK	ertapenem	0
COG1403	ertapenem	0
4QG2X	ertapenem	0
2DX9D	ertapenem	0
COG1629	ertapenem	0
2AKRW	ertapenem	0
COG1488	ertapenem	0
2CBJ2	ertapenem	0
29W9N	ertapenem	0
COG0232	ertapenem	0
2E9UR	ertapenem	0
COG1070	erythromycin	0
29NGK	erythromycin	0
COG0480	erythromycin	1
COG0507	erythromycin	0
28HBR	fosfomycin	0
COG2746	gentamicin	1
2DX3Q	gentamicin	1
2AZW8	gentamicin	0
29FIV	gentamicin	0
4QAIU	gentamicin	0
2DK0G	gentamicin	1
2EDRM	gentamicin	0
COG4566	gentamicin	0
COG3621	gentamicin	0
COG2073	gentamicin	0
COG1247	gentamicin	0
2AHJ9	gentamicin	0
COG1538	gentamicin	1
2AKHN	gentamicin	0
28S2G	gentamicin	0
2BSVP	gentamicin	0
4QFAE	gentamicin	0
COG1483	gentamicin	0
COG5410	gentamicin	0
2DSTB	gentamicin	0
2C3AZ	gentamicin	0
COG3904	gentamicin	0
COG0329	gentamicin	0
2CBEM	gentamicin	0
2E77E	gentamicin	0
2CFWB	gentamicin	0
28IXJ	gentamicin	0
COG1451	gentamicin	0
COG1201	gentamicin	0
COG1636	gentamicin	0
28IIV	gentamicin	0
2C410	gentamicin	0
COG0399	gentamicin	0
2A40C	gentamicin	0
COG1936	gentamicin	0
COG0317	gentamicin	0
2E77E	gentamicin	0
2AZP1	gentamicin	0
4QAIU	gentamicin	0
COG3904	gentamicin	0
2EI4U	gentamicin	0
28IG7	gentamicin	0
2DM22	gentamicin	0
2DP81	gentamicin	0
28IAZ	gentamicin	0
COG3972	gentamicin	0
29PHP	gentamicin	0
28J32	gentamicin	0
28M61	gentamicin	0
28YGQ	gentamicin	0
2EN7D	gentamicin	0
2EKHF	gentamicin	0
2DSRW	gentamicin	0
28R0E	gentamicin	0
2CWYZ	gentamicin	0
2CGF4	gentamicin	0
2A43V	gentamicin	0
COG0657	gentamicin	0
COG3291	gentamicin	0
2BX0J	gentamicin	0
2DP75	gentamicin	0
COG2076	gentamicin	1
2AGMU	gentamicin	0
COG3041	gentamicin	0
28R0E	gentamicin	0
COG1680	gentamicin	1
COG3037	gentamicin	0
2AV2Z	gentamicin	0
COG4710	gentamicin	0
COG2148	gentamicin	0
COG3523	gentamicin	0
2E1N7	gentamicin	0
COG1838	gentamicin	0
COG4372	gentamicin	0
COG3604	gentamicin	0
COG1135	gentamicin	0
COG0119	gentamicin	0
COG0438	gentamicin	1
2CGUX	gentamicin	0
COG0477	gentamicin	1
COG1959	gentamicin	0
COG1670	gentamicin	1
COG2076	gentamicin	1
COG2979	gentamicin	0
COG0294	gentamicin	1
COG0438	gentamicin	1
COG0309	gentamicin	0
2CFYS	gentamicin	0
COG3170	gentamicin	0
COG0845	gentamicin	1
28Z00	gentamicin	0
COG0454	gentamicin	1
COG1070	gentamicin	0
2BXEM	gentamicin	0
COG4974	gentamicin	0
2BZ5S	gentamicin	0
2CFYS	gentamicin	0
COG0507	gentamicin	0
COG1349	gentamicin	0
2F1HG	gentamicin	0
2CI0H	gentamicin	0
COG0346	gentamicin	1
2A8X2	gentamicin	0
COG0215	gentamicin	0
COG2979	gentamicin	0
2BFA3	gentamicin	0
COG4974	gentamicin	0
COG3634	gentamicin	0
2ASVD	gentamicin	0
2DQW2	gentamicin	0
29XEQ	gentamicin	0
COG4820	gentamicin	0
COG3666	imipenem	0
COG0135	imipenem	0
2C7BN	imipenem	0
2DGP8	imipenem	0
28SI8	imipenem	0
COG0426	imipenem	1
2BXY1	imipenem	0
COG2087	imipenem	0
2CXU3	imipenem	0
2ENGU	imipenem	0
4QAQE	imipenem	0
COG0599	imipenem	0
COG3846	imipenem	0
COG4584	imipenem	0
28MTZ	imipenem	0
2BYDD	imipenem	0
28HIF	imipenem	0
2FDIE	imipenem	0
2B0RF	imipenem	0
2B0F4	imipenem	0
COG1403	imipenem	0
28IXJ	imipenem	0
COG2211	imipenem	0
COG0697	imipenem	0
COG1476	imipenem	0
COG5635	imipenem	0
2C7GS	imipenem	0
2BMAS	imipenem	0
2BYGZ	imipenem	0
290NW	imipenem	0
28ID6	imipenem	0
COG0135	imipenem	0
COG3039	imipenem	0
COG0243	imipenem	0
2CI0H	imipenem	0
2EHP5	imipenem	0
COG0538	imipenem	0
COG0612	imipenem	0
COG0251	imipenem	0
COG3104	imipenem	0
COG4772	imipenem	0
2CEP3	imipenem	0
2CBQM	imipenem	0
COG3593	imipenem	0
COG0437	imipenem	0
28KXF	imipenem	0
2F6SX	imipenem	0
COG0371	imipenem	0
COG1247	imipenem	0
2DS47	imipenem	0
2BYGZ	imipenem	0
2DNBG	levofloxacin	0
2E08X	levofloxacin	0
2DMYM	levofloxacin	0
COG5001	levofloxacin	0
COG1246	levofloxacin	0
2DW8T	levofloxacin	0
2DFZP	levofloxacin	0
2DM7W	levofloxacin	0
2C0IN	levofloxacin	0
COG0318	levofloxacin	0
28HVF	levofloxacin	0
COG1569	levofloxacin	0
2EHIM	levofloxacin	0
29KS6	levofloxacin	0
2DBNE	levofloxacin	0
COG3440	levofloxacin	0
29PHP	levofloxacin	0
COG4325	levofloxacin	0
COG1457	levofloxacin	0
2DMYU	levofloxacin	0
2EJ93	levofloxacin	0
29KIK	levofloxacin	0
2EQSY	levofloxacin	0
28HJM	levofloxacin	0
2EK1Q	levofloxacin	0
28MWT	levofloxacin	0
28IJ1	levofloxacin	0
29YJD	levofloxacin	0
2DCQJ	levofloxacin	0
2BPVN	levofloxacin	0
COG2602	meropenem	1
2BY65	meropenem	0
29IFX	meropenem	0
2FIKA	meropenem	0
COG4519	meropenem	0
COG3385	meropenem	0
COG2367	meropenem	1
2C5W7	meropenem	0
2AZPX	meropenem	0
4QE2J	meropenem	0
2EFVP	meropenem	0
COG0491	meropenem	1
2EBQN	meropenem	0
2EJSV	meropenem	0
2C58H	meropenem	0
2DVIP	meropenem	0
2ASVD	meropenem	0
COG1182	meropenem	0
2CM6Y	meropenem	0
COG0507	meropenem	0
COG3638	meropenem	0
COG0454	meropenem	1
2AZH5	meropenem	0
28UB9	meropenem	0
COG3409	meropenem	0
28SNS	meropenem	0
2AYH6	meropenem	0
2AZ9X	meropenem	0
2AF8X	meropenem	0
2AV8Y	meropenem	0
2DEYQ	meropenem	0
4QAPV	meropenem	0
COG2085	meropenem	0
COG0668	meropenem	0
28ND3	meropenem	0
28HP2	meropenem	0
2AHDI	meropenem	0
28I0D	meropenem	0
COG1309	meropenem	1
COG3293	meropenem	0
29GE6	meropenem	0
COG0583	meropenem	1
COG0698	meropenem	0
COG0331	meropenem	0
COG0629	meropenem	0
2DB6S	meropenem	0
COG3634	meropenem	0
COG0665	meropenem	0
COG0526	meropenem	0
COG2057	meropenem	0
2AZJD	meropenem	0
COG0305	meropenem	0
28H6P	moxifloxacin	0
COG0050	nitrofurantoin	1
2EKWV	nitrofurantoin	0
COG0148	nitrofurantoin	0
COG0050	nitrofurantoin	1
COG2367	nitrofurantoin	1
28IQW	nitrofurantoin	0
COG3444	nitrofurantoin	0
2CGY3	nitrofurantoin	0
2A4V5	nitrofurantoin	0
4QFWY	nitrofurantoin	0
29YW7	nitrofurantoin	0
COG1393	nitrofurantoin	0
COG0433	nitrofurantoin	0
COG0480	tetracycline	1
COG1040	tetracycline	0
28JVV	tetracycline	0
2EFWV	tetracycline	0
COG0642	tetracycline	1
COG0334	tetracycline	0
COG2946	tetracycline	1
COG1215	tetracycline	0
COG0765	tetracycline	0
COG0028	tetracycline	0
COG1598	tetracycline	0
2DK8X	tigecycline	0
4QEUP	tigecycline	0
2AUYI	tigecycline	0
2AXR6	tigecycline	0
COG3665	tigecycline	0
4QAMU	tigecycline	0
COG1073	tigecycline	0
2AJ1X	tigecycline	0
2DBJ7	tigecycline	0
COG2172	tigecycline	0
COG1835	tigecycline	0
COG0038	tigecycline	0
28RT8	tigecycline	0
COG3415	tigecycline	0
COG3843	tigecycline	0
COG0443	tigecycline	0
COG1388	tigecycline	0
2.00E+242	tigecycline	0
2F5PA	tigecycline	0
2BZ5S	tigecycline	0
COG2197	tigecycline	1
COG0433	tigecycline	0
COG3121	tigecycline	0
4QB35	tigecycline	0
2ETD4	tigecycline	0
COG0297	tigecycline	0
2C57E	tigecycline	0
2C9JT	tigecycline	0
297RN	tigecycline	0
29VCR	tigecycline	0
COG5556	tigecycline	0
28N42	tigecycline	0
COG5532	tigecycline	0
28IJ1	tigecycline	0
COG1484	tigecycline	0
2C8CA	tigecycline	0
COG1263	tigecycline	0
2DHME	tigecycline	0
COG0778	tigecycline	1
2DX3Q	tobramycin	1
COG4392	tobramycin	0
COG0645	tobramycin	0
COG1708	tobramycin	1
2EU2Z	tobramycin	1
2C3GQ	tobramycin	0
COG4644	tobramycin	0
COG2746	tobramycin	1
COG2186	tobramycin	0
2DBS9	tobramycin	0
COG0786	tobramycin	0
COG0270	tobramycin	0
COG2602	tobramycin	1
4QAIK	tobramycin	0
COG1053	tobramycin	0
COG3247	tobramycin	0
2CGF4	tobramycin	0
2DBFB	tobramycin	0
28IVX	tobramycin	0
28P1U	tobramycin	0
28IJ1	tobramycin	0
2DM2Y	tobramycin	0
COG0531	tobramycin	0
2AZX1	tobramycin	0
2AZJA	tobramycin	0
2994A	tobramycin	0
2BV6C	tobramycin	0
2E56X	tobramycin	0
COG1196	tobramycin	0
COG1215	tobramycin	0
28H9R	tobramycin	0
COG0110	tobramycin	1
2CADQ	tobramycin	0
COG2931	tobramycin	0
COG0395	tobramycin	0
2DSCJ	tobramycin	0
COG0399	tobramycin	0
COG0616	tobramycin	0
COG1660	tobramycin	1
2994A	tobramycin	0
2EAHA	tobramycin	0
COG1917	tobramycin	0
2BX0P	tobramycin	0
COG1263	tobramycin	0
COG2801	tobramycin	0
2F8C5	tobramycin	0
2CEUT	tobramycin	0
COG0399	tobramycin	0
2F42N	tobramycin	0
2CAQ2	tobramycin	0
COG0765	tobramycin	0
COG2602	tobramycin	1
COG4845	tobramycin	1
2DK0G	tobramycin	1
2C3Z0	tobramycin	0
COG2602	tobramycin	1
28MWT	tobramycin	0
COG0183	tobramycin	0
COG5655	tobramycin	0
COG0508	tobramycin	0
28IW1	tobramycin	0
28Q0P	tobramycin	0
COG5265	tobramycin	0
COG2746	tobramycin	1
2E3XV	tobramycin	0
28JDC	tobramycin	0
COG0239	tobramycin	1
28JMX	tobramycin	0
COG2801	tobramycin	0
COG3747	tobramycin	0
28XYR	tobramycin	0
COG0286	tobramycin	0
COG0433	tobramycin	0
COG3778	tobramycin	0
COG0823	tobramycin	0
COG3039	tobramycin	0
28H9R	tobramycin	0
2E6E1	tobramycin	0
294P0	tobramycin	0
28MAQ	tobramycin	0
COG3091	tobramycin	0
28KXF	tobramycin	0
4QAK6	tobramycin	0
COG0506	tobramycin	0
