# Supplementary material for: Accessory genes define species-specific routes to antibiotic resistance
Source: Life Sci Alliance. 2024 Jan 16;7(4):e202302420. doi: 10.26508/lsa.202302420 (PMC10791901; doi:10.26508/lsa.202302420)
Supplement: Supplementary file 13 [file LSA-2023-02420_TableS13.zip › LSA-2023-02420_TableS13.ods]

## Sheet: Sheet1
Table S13: Number of genomes by genus and antibiotic.
	Antibiotic
Genus	amikacin	amoxicillin	ampicillin	aztreonam	cefepime	ceftriaxone	chloramphenicol	ciprofloxacin	clindamycin	colistin	doripenem	ertapenem	erythromycin	fosfomycin	gentamicin	imipenem	levofloxacin	meropenem	moxifloxacin	nitrofurantoin	tetracycline	ticarcillin	tigecycline	tobramycin
Achromobacter	0	0	0	0	0	0	0	0	0	0	0	0	0	0	0	0	0	1	0	0	0	0	0	0
Acinetobacter	1593	0	0	0	0	0	0	2273	0	215	52	0	0	0	2429	0	1541	551	0	0	0	0	0	2369
Campylobacter	0	0	0	0	0	0	0	164	0	0	0	0	30	0	0	0	0	0	0	0	704	0	0	0
Citrobacter	28	0	13	6	12	14	4	31	0	0	5	15	0	0	31	24	13	16	4	3	0	1	20	25
Corynebacterium	0	0	0	0	0	0	0	0	1	0	0	0	0	0	0	0	0	0	0	0	0	0	0	0
Enterobacter	81	0	72	57	66	91	12	86	0	1	48	63	0	1	88	60	72	59	0	6	0	0	53	74
Escherichia	332	1	335	176	193	339	7	326	0	3	75	326	0	2	335	121	224	313	2	154	0	0	173	252
Klebsiella	1687	2	1947	1729	1615	1917	38	1759	0	38	237	350	0	25	1903	1781	1558	1266	7	785	0	0	237	1577
Kluyvera	1	0	1	1	1	1	0	0	0	0	1	1	0	0	0	0	0	0	0	0	0	0	0	1
Listeria	0	0	1	0	0	0	0	0	0	0	0	0	0	0	0	0	0	0	0	0	0	0	0	0
Morganella	4	0	4	2	4	4	0	4	0	0	2	3	0	0	4	2	4	1	0	0	0	0	2	4
Neisseria	0	0	0	0	0	324	0	181	0	0	0	0	103	0	0	0	0	0	0	0	143	0	0	0
Proteus	5	0	5	2	5	5	0	4	0	0	4	4	0	0	4	5	5	2	0	0	0	0	2	5
Providencia	3	0	6	2	6	6	0	6	0	1	2	3	0	1	4	4	1	2	0	0	0	0	2	3
Raoultella	3	0	1	0	3	3	0	3	0	2	0	2	0	0	3	0	1	1	0	0	0	0	3	1
Salmonella	6	0	1062	1	3	1038	1021	990	0	0	3	11	0	0	1021	11	14	6	0	1	0	0	16	6
Serratia	15	2	12	6	17	19	3	17	0	0	2	12	0	0	18	10	12	15	0	2	0	0	8	14
Shigella	4	0	13	0	4	12	8	9	0	1	4	4	0	0	12	4	0	5	0	0	0	0	4	4
Streptococcus	0	150	0	0	0	146	159	0	282	0	0	0	282	0	0	0	0	152	4	0	280	0	0	0
