# Supplementary material for: Accessory genes define species-specific routes to antibiotic resistance
Source: Life Sci Alliance. 2024 Jan 16;7(4):e202302420. doi: 10.26508/lsa.202302420 (PMC10791901; doi:10.26508/lsa.202302420)
Supplement: Supplementary file 14 [file LSA-2023-02420_TableS14.zip › LSA-2023-02420_TableS14.ods]

## Sheet: Sheet1
Supplementary Table 14: J48 model accuracy using different parameters.
		C_value
Antibiotic	M_value	0.005	0.05	0.1	0.25	0.5
Amikacin	1	87.3117	87.2782	88.0147	88.1821	88.1821
Amikacin	2	87.3117	87.2782	87.9478	88.1152	87.6465
Amikacin	3	87.3452	87.2782	87.9143	88.2826	87.6799
Amikacin	4	87.3452	87.2782	87.613	88.2491	87.5795
Amikacin	5	87.3452	87.2782	87.613	88.2491	87.5795
Amoxicillin	1	92.2581	92.2581	92.2581	92.2581	92.2581
Amoxicillin	2	92.2581	92.2581	92.2581	92.2581	92.2581
Amoxicillin	3	92.2581	92.2581	92.2581	92.2581	92.2581
Amoxicillin	4	92.2581	92.2581	92.2581	92.2581	92.2581
Amoxicillin	5	92.2581	92.2581	92.2581	92.2581	92.2581
Ampicillin	1	94.0438	94.0438	94.0438	94.0438	94.0438
Ampicillin	2	94.0438	94.0438	94.0438	94.0438	94.0438
Ampicillin	3	94.0438	94.0438	94.0438	94.0438	94.0438
Ampicillin	4	94.0438	94.0438	94.0438	94.0438	94.0438
Ampicillin	5	94.0438	94.0438	94.0438	94.0438	94.0438
Aztreonam	1	96.0102	96.0102	96.0102	96.0102	96.0102
Aztreonam	2	96.0102	96.0102	96.0102	96.0102	96.0102
Aztreonam	3	96.0102	96.0102	96.0102	96.0102	96.0102
Aztreonam	4	96.0102	96.0102	96.0102	96.0102	96.0102
Aztreonam	5	96.0102	96.0102	96.0102	96.0102	96.0102
Cefepime	1	77.6378	78.0577	78.1102	78.8451	79.3176
Cefepime	2	77.5853	77.7428	78.1102	78.5827	78.9501
Cefepime	3	77.6903	78.1627	78.2677	78.6877	78.7402
Cefepime	4	77.6378	78.0052	77.8478	78.1627	78.3727
Cefepime	5	77.7953	77.9528	77.9528	78.5302	78.6352
Ceftriaxone	1	95.2062	95.2577	95.3093	95.1546	95.1031
Ceftriaxone	2	95.2062	95.2577	95.3093	95.1546	95.1289
Ceftriaxone	3	95.2062	95.2577	95.3093	95.2577	95.0258
Ceftriaxone	4	95.2062	95.2577	95.3093	95.2577	95.0515
Ceftriaxone	5	95.0773	95.1546	95.3093	95.3093	95
Chloramphenicol	1	97.5865	97.5865	97.7474	97.7474	97.9083
Chloramphenicol	2	97.5865	97.5865	97.7474	97.7474	97.9083
Chloramphenicol	3	97.5865	97.5865	97.7474	97.7474	97.7474
Chloramphenicol	4	97.5865	97.5865	97.5865	97.5865	97.5865
Chloramphenicol	5	97.4256	97.5865	97.5865	97.5865	97.5865
Ciprofloxacin	1	93.8051	93.8051	93.8051	93.6195	93.8283
Ciprofloxacin	2	93.8051	93.8051	93.8051	93.5963	93.8051
Ciprofloxacin	3	93.8051	93.8051	93.8051	93.5731	93.8515
Ciprofloxacin	4	93.8051	93.8051	93.8051	93.6195	93.8283
Ciprofloxacin	5	93.8051	93.8051	93.8051	93.6891	93.8051
Clindamycin	1	96.4664	96.4664	96.4664	96.4664	96.4664
Clindamycin	2	96.4664	96.4664	96.4664	96.4664	96.4664
Clindamycin	3	96.4664	96.4664	96.4664	96.4664	96.4664
Clindamycin	4	96.4664	96.4664	96.4664	96.4664	96.4664
Clindamycin	5	96.4664	96.4664	96.4664	96.4664	96.4664
Colistin	1	85.8238	85.8238	85.8238	85.4406	85.8238
Colistin	2	85.8238	85.8238	85.8238	85.4406	85.4406
Colistin	3	85.8238	85.8238	85.8238	85.4406	85.4406
Colistin	4	85.8238	85.8238	85.8238	85.4406	85.4406
Colistin	5	85.8238	85.8238	85.8238	85.4406	85.4406
Doripenem	1	85.8156	85.8156	86.052	85.8156	87.7069
Doripenem	2	85.8156	85.8156	86.052	85.8156	86.5248
Doripenem	3	86.052	86.052	86.5248	86.052	86.2884
Doripenem	4	86.052	86.052	86.5248	86.5248	86.2884
Doripenem	5	86.052	86.052	86.5248	86.5248	85.5792
Ertapenem	1	81.8418	81.4527	82.2309	81.9715	81.5824
Ertapenem	2	81.8418	81.4527	82.2309	81.8418	81.4527
Ertapenem	3	82.1012	81.4527	82.2309	81.8418	82.1012
Ertapenem	4	82.1012	81.323	82.1012	81.7121	81.9715
Ertapenem	5	82.1012	81.323	82.1012	81.5824	81.7121
Erythromycin	1	81.6867	81.6867	81.6867	81.6867	81.6867
Erythromycin	2	81.6867	81.6867	81.6867	81.6867	81.6867
Erythromycin	3	81.6867	81.6867	81.6867	81.6867	81.6867
Erythromycin	4	81.6867	81.6867	81.6867	81.6867	81.6867
Erythromycin	5	81.6867	81.6867	81.6867	81.6867	81.6867
Fosfomycin	1	93.1034	93.1034	93.1034	93.1034	93.1034
Fosfomycin	2	93.1034	93.1034	93.1034	93.1034	93.1034
Fosfomycin	3	93.1034	93.1034	93.1034	93.1034	93.1034
Fosfomycin	4	93.1034	93.1034	93.1034	93.1034	93.1034
Fosfomycin	5	93.1034	93.1034	93.1034	93.1034	93.1034
Gentamicin	1	90.6851	90.8494	90.8963	91.2952	91.0136
Gentamicin	2	90.6851	90.8259	90.8494	91.1779	91.0371
Gentamicin	3	90.6851	90.8259	90.8494	91.2717	91.1309
Gentamicin	4	90.6851	90.8259	90.8728	91.3656	91.1779
Gentamicin	5	90.6851	90.7555	90.8259	91.2482	90.9901
Imipenem	1	92.2025	92.1519	92.2532	92.7089	92.6582
Imipenem	2	92.2025	92.1519	92.1519	92.3038	92.4557
Imipenem	3	92.2532	92.1519	92.2025	92.2025	92.2532
Imipenem	4	92.2532	92.2532	92.1519	92.2532	92.2025
Imipenem	5	92.2532	92.2532	92.1519	92.2532	92.2025
Levofloxacin	1	93.7674	94.1644	94.3231	94.2437	94.085
Levofloxacin	2	93.7674	94.1644	94.3628	94.085	94.0056
Levofloxacin	3	93.7674	94.0453	94.3628	94.085	94.1644
Levofloxacin	4	93.7674	94.1644	94.3628	94.085	94.085
Levofloxacin	5	93.7674	94.1644	94.3628	94.3231	93.9659
Meropenem	1	94.5773	94.9616	95.047	95.1751	95.047
Meropenem	2	94.2357	94.6627	94.6627	94.6627	94.7481
Meropenem	3	94.2357	94.7054	94.7054	94.6627	94.7908
Meropenem	4	94.1503	94.6627	94.7481	94.62	94.7054
Meropenem	5	94.1503	94.6627	94.6627	94.4492	94.5773
Moxifloxacin	1	100	100	100	100	100
Moxifloxacin	2	100	100	100	100	100
Moxifloxacin	3	100	100	100	100	100
Moxifloxacin	4	71.4286	71.4286	71.4286	71.4286	71.4286
Moxifloxacin	5	57.1429	57.1429	57.1429	57.1429	57.1429
Nitrofurantoin	1	97.0276	97.0276	97.0276	97.0276	97.0276
Nitrofurantoin	2	97.0276	97.0276	97.0276	97.0276	97.0276
Nitrofurantoin	3	97.0276	97.0276	97.0276	97.0276	97.0276
Nitrofurantoin	4	97.0276	97.0276	97.0276	97.0276	97.0276
Nitrofurantoin	5	97.0276	97.0276	97.0276	97.0276	97.0276
Tetracycline	1	96.9831	96.9831	96.9831	96.9831	96.9831
Tetracycline	2	96.9831	96.9831	96.9831	96.9831	96.9831
Tetracycline	3	96.9831	96.9831	96.9831	96.9831	96.9831
Tetracycline	4	96.9831	96.9831	96.9831	96.9831	96.9831
Tetracycline	5	96.9831	96.9831	96.9831	96.9831	96.9831
Tigecycline	1	75.8621	75.8621	75.8621	74.8479	76.0649
Tigecycline	2	75.8621	75.8621	75.8621	74.8479	76.0649
Tigecycline	3	75.8621	75.8621	75.8621	74.8479	76.0649
Tigecycline	4	75.8621	75.8621	75.8621	74.8479	76.0649
Tigecycline	5	75.8621	75.8621	75.8621	74.8479	76.0649
Tobramycin	1	91.7698	92.0248	92.1704	92.4982	92.6803
Tobramycin	2	91.7698	92.0612	92.0976	92.2797	92.4253
Tobramycin	3	91.6606	91.9519	92.134	92.2433	92.2433
Tobramycin	4	91.5878	91.8791	92.134	92.0976	92.0248
Tobramycin	5	91.6242	91.9155	92.1704	92.0976	92.0612
